# Supplementary material for: Pilot Study on Dynamic Long-Axial Field-of-View [18F]FDG PET/CT in Liver Transplant Recipients as a Non-Invasive Alternative to Routine Biopsies
Source: Diagnostics (Basel). 2026 Mar 28;16(7):1021. doi: 10.3390/diagnostics16071021 (PMC13073691; doi:10.3390/diagnostics16071021)
Supplement: Supplementary file 1 [file diagnostics-16-01021-s001.zip]

Archive with 1 entries (1 files):
- diagnostics-4191427-supplementary.pdf
